# Supplementary material for: YAP/ACSL4 Pathway-Mediated Ferroptosis Promotes Renal Fibrosis in the Presence of Kidney Stones
Source: Biomedicines. 2023 Oct 1;11(10):2692. doi: 10.3390/biomedicines11102692 (PMC10603838; doi:10.3390/biomedicines11102692)
Supplement: Supplementary file 1 [file biomedicines-11-02692-s001.zip]

Archive with 1 entries (1 files):
- biomedicines-2569929 supplementary.pdf
